# Supplementary material for: A Retrospective Review of Resuscitation Planning at a Children’s Hospital
Source: Children (Basel). 2018 Jan 4;5(1):9. doi: 10.3390/children5010009 (PMC5789291; doi:10.3390/children5010009)
Supplement: Supplementary file 1 [file children-05-00009-s001.zip]

Archive with 2 entries (2 files):
- Figure 1. Resuscitation Audit Tool.pdf
- Figure 2. Paediatric Acute Resuscitation Plan.pdf
